# Supplementary material for: Radiolabeling of Angiostrongylus vasorum- and Crenosoma striatum larvae: a novel method using PET/CT to unveil larval migration in the gastropod intermediate host (Lissachatina fulica)
Source: Parasit Vectors. 2025 Nov 18;18:466. doi: 10.1186/s13071-025-07088-0 (PMC12625616; doi:10.1186/s13071-025-07088-0)
Supplement: Supplementary file 1 — Supplementary Material 1. Fig. S1 pictures of first stage larvae of Crenosoma striatum and Angiostrongylus vasorum [file 13071_2025_7088_MOESM1_ESM.csv]

Group	Minutes	Parasites	Counts	Background_counts	25kBq	50kBq
A	5	57	47855.6	1868	237302	483448
A	10	53	21882.2	883	151029	327074
A	15	40	49801	883	151029	327074
A	30	37	60366	643	95396.8	211663
A	60	40	52247.6	643	95396.8	211663
A	120	40	25861.6	280.8	40043.6	89886.6
B	5	49	47259	1868	237302	483448
B	10	70	42623.4	883	151029	327074
B	15	72	34758.4	883	151029	327074
B	30	52	86617	643	95396.8	211663
B	60	62	36798.4	643	95396.8	211663
B	120	50	34762.8	280.8	40043.6	89886.6
C	5	71	50356	1868	237302	483448
C	10	70	31665.2	883	151029	327074
C	15	60	28792.8	883	151029	327074
C	30	56	49972.4	643	95396.8	211663
C	60	51	47895.2	643	95396.8	211663
C	120	38	10568.6	280.8	40043.6	89886.6
NC	5	38	391	1868	237302	483448
NC	10	31	442.8	883	151029	327074
NC	15	25	486.4	883	151029	327074
NC	30	109	588.8	643	95396.8	211663
NC	60	155	437.8	643	95396.8	211663
NC	120	29	147	280.8	40043.6	89886.6
PC	5	82	33217.8	1868	237302	483448
PC	10	68	7989	883	151029	327074
PC	15	74	19546	883	151029	327074
PC	30	65	27040.8	643	95396.8	211663
PC	60	53	47603.8	643	95396.8	211663
PC	120	70	5441.6	280.8	40043.6	89886.6
